# Supplementary material for: Protein-Protein Interactions: Insight from Molecular Dynamics Simulations and Nanoparticle Tracking Analysis
Source: Molecules. 2021 Sep 20;26(18):5696. doi: 10.3390/molecules26185696 (PMC8472368; doi:10.3390/molecules26185696)
Supplement: Supplementary file 1 [file molecules-26-05696-s001.zip]

Archive with 1 entries (1 files):
- molecules-1373960-supplementary.pdf
